# Supplementary material for: Predictors of Perceived Posttraumatic Growth and Depreciation as Outcomes of Experienced Discrimination
Source: Behav Sci (Basel). 2025 Dec 24;16(1):41. doi: 10.3390/bs16010041 (PMC12838022; doi:10.3390/bs16010041)
Supplement: Supplementary file 1 [file behavsci-16-00041-s001.zip]

Archive with 1 entries (1 files):
- behavsci-4004031-supplementary.pdf
